# Supplementary material for: Study on molecular mechanism of volatiles variation during Bupleurum scorzonerifolium root development based on metabolome and transcriptome analysis
Source: Front Plant Sci. 2023 Mar 24;14:1159511. doi: 10.3389/fpls.2023.1159511 (PMC10079991; doi:10.3389/fpls.2023.1159511)
Supplement: Supplementary file 1 [file DataSheet_1.zip]

Archive with 15 entries (15 files):
- Supplementary Material/Figure S1.tif
- Supplementary Material/Figure S2.tif
- Supplementary Material/Figure S3.tif
- Supplementary Material/Figure S4.tif
- Supplementary Material/Figure S5.tif
- Supplementary Material/Table S1. The primers for qRT-PCR.xlsx
- Supplementary Material/Table S3 Screening of DAMs.xlsx
- Supplementary Material/Table S4 The statistics of gene annotation success rate.xlsx
- Supplementary Material/Table S5 The number of DEGs in ten groups.xlsx
- Supplementary Material/Table S6 The FPKM of the selected genes.xlsx
- Supplementary Material/Table S7 Statistical table of transcription factor families.xlsx
- Supplementary Material/Table S8 Transcription factors involved in volatiles biosynthesis.xlsx
- Supplementary Material/Table S9 Correlation analysis of DEGs and DAMs.xlsx
- SM file captions.docx
- Supplementary Material/Table S2 The content of detected volatile compounds.xlsx
