# Supplementary material for: Study on molecular mechanism of volatiles variation during Bupleurum scorzonerifolium root development based on metabolome and transcriptome analysis
Source: Front Plant Sci. 2023 Mar 24;14:1159511. doi: 10.3389/fpls.2023.1159511 (PMC10079991; doi:10.3389/fpls.2023.1159511)
Supplement: Supplementary file 1 [file DataSheet_1.zip › Supplementary Material/Table S1. The primers for qRT-PCR.xlsx]

## Sheet: Sheet1
Table S1. The primers for qRT-PCR
Gene name	Gene ID	Forward primer (5'-3)	Forward primer (5'-3)
GAPDH	TRINITY_DN1883_c0_g1	GAGCCCTCCGACGCATACTTTATTG	AGTGCTGCCAGAACTCAATGGAAAG
BsACCasel	TRINITY_DN9743_c0_g1	TTCATCGACGCCGTGTCTCTATTTC	TGGCAGCAGAGTCCATTGTTGAG
BsFabF1	TRINITY_DN30524_c0_g1	GCGAGGTGAGGCTGACTTGATG	TCTCTGCGACAATGCTCTACATGC
BsFabF2	TRINITY_DN2350_c0_g1	TGTCGCCGTTATGTATGTTCACTGG	AAGACTCAAGGTTAAGGTGGCACTG
BsFabGl	TRINITY_DN27045_c0_g2	AAGGTCTCTTCGATCCGCATTGC	CGCCGCTTTCAAATCGTCTTGTC
BsFabG2	TRINITY_DN12296_c0_g1	CTTCGGTTGTCGGTGGTCTGTATC	TTCAACTCCTTCGCCAGAATCTTCG
BsFabZ	TRINITY_DN405_c2_g1	ACCTGTTTGTCATCGGGCTCTTG	TGTTGCTGCGGTGATGGGTTAAG
BsFTAB	TRINITY_DN3741_c0_g1	GCTGCCTGTTGTGGAGAGTCATG	TTCGACCAGCAGTAGCCAAATCAC
BsALDH1	TRINITY_DN406_c0_g1	ACTGCGGTACATAACTGCCTTCTTG	ATTTGGCGGAGTCGGGGAGAG
BsALDH2	TRINITY_DN57770_c0_g1	GAGTTGCACGGAGTGTCATGTCTG	CAGCCACCTTCATATCAGCGTCAG
BsADH1	TRINITY_DN6741_c0_g2	CTCTTCACTTCACTCTGCCACACTG	CCAACACTCTCCACAATTCCTCCTG
BSADH2	TRINITY_DN6741_c0_g1	TGCTGTTCTCTAATGCTTGGTGGTG	AGAGCCAAAGATAGCCAAACATCCC
