# Supplementary material for: Study on molecular mechanism of volatiles variation during Bupleurum scorzonerifolium root development based on metabolome and transcriptome analysis
Source: Front Plant Sci. 2023 Mar 24;14:1159511. doi: 10.3389/fpls.2023.1159511 (PMC10079991; doi:10.3389/fpls.2023.1159511)
Supplement: Supplementary file 1 [file DataSheet_1.zip › Supplementary Material/Table S3 Screening of DAMs.xlsx]

## Sheet: BS_1 vs BS_2
No.	Var ID	Probability	VIP
1	Dodecanal	7.46067e-05	4.37538
2	Decyl acetate	0.000310955	3.35936
3	1-Decanol	4.36913e-05	3.32078
4	1-Dodecanol	0.000207986	3.27398
5	Dodecanoic acid	0.00123998	2.55017
6	Decanal	0.000577618	1.99611
7	1-Undecanol	0.000252299	1.8845
8	Decanoic acid	0.00016172	1.62667
9	Isobornyl acetate	0.000614893	1.17509
10	Undecanal	0.00187892	1.10867

## Sheet: BS_1 vs BS_3
No.	Var ID	Probability	VIP
1	Dodecanal	0.000193247	4.88772
2	Decyl acetate	0.000234264	3.93603
3	1-Dodecanol	0.00123329	3.15831
4	1-Decanol	2.71457e-05	2.96875
5	Decanal	4.9388e-06	2.03673
6	Dodecanoic acid	0.00129525	1.85279
7	1-Undecanol	0.000148221	1.8251
8	Undecanal	0.000585595	1.1444
9	Undecane	0.00340915	1.14222
10	Oxirane, tetradecyl-	0.000156773	1.06331
11	Decanoic acid	0.000109273	1.00753

## Sheet: BS_1 vs BS_4
No.	Var ID	Probability	VIP
1	Dodecanal	5.61558e-05	5.41322
2	Decyl acetate	0.000230758	4.27669
3	1-Dodecanol	0.0007845	3.43758
4	1-Decanol	0.000200873	2.09461
5	Decanal	8.55144e-05	1.72367
6	β-Longipinene	1.29122e-05	1.36424
7	Tetradecanal	2.50589e-05	1.26043
8	6-Tridecen-4-yne, (E)-	4.06058e-05	1.04141

## Sheet: BS_1 vs BS_5
No.	Var ID	Probability	VIP
1	Dodecanal	0.00190591	5.39581
2	Decyl acetate	0.00284661	4.095
3	1-Dodecanol	0.00412781	3.73515
4	1-Decanol	0.0055309	1.92657
5	β-Longipinene	0.00174238	1.62759
6	Tetradecanal	0.00240176	1.49445
7	Dodecanoic acid	0.00751915	1.14165
8	Decanal	0.00219187	1.09434
9	Oxacyclotetradeca-4,11-diyne	0.000653745	1.02521
10	1-Undecanol	0.00424149	1.02355
11	6-Tridecen-4-yne, (E)-	5.75274e-05	1.00612

## Sheet: BS_2 vs BS_3
No.	Var ID	Probability	VIP
1	Dodecanal	0.0464915	4.44431
2	Decyl acetate	0.0330954	3.96282
3	Dodecanoic acid	0.025976	3.21638
4	1-Decanol	0.0218792	2.77331
5	Decanoic acid	0.00120543	2.46219
6	Undecane	0.0156529	1.86258
7	Oxirane, tetradecyl-	0.00993898	1.56951
8	Undecanoic acid	0.00443681	1.54259
9	Isobornyl acetate	0.0328624	1.26314
10	Tetradecanal	0.0129878	1.07173

## Sheet: BS_2 vs BS_4
No.	Var ID	Probability	VIP
1	Dodecanal	0.00034602	4.96548
2	Decyl acetate	0.00136791	3.98627
3	1-Dodecanol	0.010546	2.78189
4	Dodecanoic acid	0.000667119	2.35404
5	1-Undecanol	0.000157313	1.90663
6	1-Decanol	0.0104566	1.5474
7	β-Longipinene	1.54068e-05	1.544
8	Decanoic acid	0.000117957	1.46473
9	Tetradecanal	8.40614e-05	1.30791
10	6-Tridecen-4-yne, (E)-	4.06058e-05	1.20663
11	Oxacyclotetradeca-4,11-diyne	0.000197855	1.11055
12	Bicyclo[3.1.1]heptane, 6,6-dimethyl-2-methylene-, (1S)-	0.000131254	1.00218

## Sheet: BS_2 vs BS_5
No.	Var ID	Probability	VIP
1	Dodecanal	0.0186951	4.36777
2	Decyl acetate	0.0298383	3.27045
4	Dodecanoic acid	0.000509076	2.72275
5	1-Decanol	0.00451982	2.30434
6	1-Undecanol	5.60699e-05	2.11702
7	β-Longipinene	0.00203038	1.77551
8	Decanoic acid	0.000117957	1.58995
9	Tetradecanal	0.00504682	1.5135
10	Decanal	0.00754089	1.4431
11	Oxacyclotetradeca-4,11-diyne	0.000653745	1.14429
12	6-Tridecen-4-yne, (E)-	5.75274e-05	1.12314
13	Isobornyl acetate	0.00158573	1.00553

## Sheet: BS_3 vs BS_4
No.	Var ID	Probability	VIP
1	Dodecanal	0.00107506	4.98436
2	Decyl acetate	0.00395453	3.87484
3	1-Dodecanol	0.0116611	3.13222
4	1-Undecanol	0.000111337	2.06244
5	Dodecanoic acid	0.000331344	1.99909
6	β-Longipinene	1.96653e-05	1.65289
7	Tetradecanal	0.000130629	1.33147
8	6-Tridecen-4-yne, (E)-	4.06058e-05	1.32435
9	Oxacyclotetradeca-4,11-diyne	0.000197855	1.217
10	Bicyclo[3.1.1]heptane, 6,6-dimethyl-2-methylene-, (1S)-	0.000131254	1.09798
11	Decanoic acid	2.87983e-05	1.0475

## Sheet: BS_3 vs BS_5
No.	Var ID	Probability	VIP
1	Dodecanal	0.0495799	4.23213
2	Dodecanoic acid	0.000317486	2.45074
3	1-Undecanol	2.97264e-05	2.33025
4	1-Decanol	0.0158457	2.05755
5	β-Longipinene	0.0023921	1.93717
6	Decanal	0.00067392	1.69259
7	Tetradecanal	0.00798415	1.58004
8	Oxacyclotetradeca-4,11-diyne	0.000653745	1.27844
9	6-Tridecen-4-yne, (E)-	5.75274e-05	1.25509
10	Decanoic acid	2.87983e-05	1.15997
11	Dibutyl phthalate	0.00423466	1.11398
12	Hexadecanoic acid	0.000107018	1.06683
13	Undecanal	0.00241726	1.03139
14	Oxirane, tetradecyl-	0.000553817	1.02096

## Sheet: BS_4 vs BS_5
No.	Var ID	Probability	VIP
1	Decanal	0.000854473	2.67408
2	Bicyclo[3.1.1]heptane, 6,6-dimethyl-2-methylene-, (1S)-	0.000380843	1.47709
3	Dibutyl phthalate	0.00423466	1.47274
4	Dodecanoic acid	0.0286645	1.36529
5	Isobornyl acetate	0.00304968	1.11584
6	Undecanal	0.0273552	1.05502
7	α-Pinene	0.000176045	1.02713
8	(Z,Z)-α-Farnesene	4.74057e-05	1.00259
