# Supplementary material for: Study on molecular mechanism of volatiles variation during Bupleurum scorzonerifolium root development based on metabolome and transcriptome analysis
Source: Front Plant Sci. 2023 Mar 24;14:1159511. doi: 10.3389/fpls.2023.1159511 (PMC10079991; doi:10.3389/fpls.2023.1159511)
Supplement: Supplementary file 1 [file DataSheet_1.zip › Supplementary Material/Table S4 The statistics of gene annotation success rate.xlsx]

## Sheet: Sheet1
Table S4 The statistics of gene annotation success rate
Database	Exp_Unigene number(percent)	All_Unigene number(percent)
GO	39689(0.4592)	39710(0.4588)
KEGG	22263(0.2576)	22276(0.2574)
eggNOG	42003(0.486)	42029(0.4856)
NR	49236(0.5697)	49266(0.5693)
Swiss-Prot	37134(0.4297)	37152(0.4293)
Pfam	37540(0.4344)	37555(0.4339)
Total_anno	51994(0.6016)	52028(0.6012)
Total	86425(1)	86545(1)
