# Supplementary material for: Study on molecular mechanism of volatiles variation during Bupleurum scorzonerifolium root development based on metabolome and transcriptome analysis
Source: Front Plant Sci. 2023 Mar 24;14:1159511. doi: 10.3389/fpls.2023.1159511 (PMC10079991; doi:10.3389/fpls.2023.1159511)
Supplement: Supplementary file 1 [file DataSheet_1.zip › Supplementary Material/Table S5 The number of DEGs in ten groups.xlsx]

## Sheet: Sheet 1
Table S5 The number of DEGs in ten groups
diff_group	total DEG	up	down
BS_1_vs_BS_2	6052	3984	2068
BS_1_vs_BS_3	5284	3381	1903
BS_1_vs_BS_4	5495	3784	1711
BS_1_vs_BS_5	5735	3759	1976
BS_2_vs_BS_3	1057	351	706
BS_2_vs_BS_4	2412	964	1448
BS_2_vs_BS_5	6050	2477	3573
BS_3_vs_BS_4	1766	978	788
BS_3_vs_BS_5	4436	2238	2198
BS_4_vs_BS_5	1400	522	878
