# Supplementary material for: Study on molecular mechanism of volatiles variation during Bupleurum scorzonerifolium root development based on metabolome and transcriptome analysis
Source: Front Plant Sci. 2023 Mar 24;14:1159511. doi: 10.3389/fpls.2023.1159511 (PMC10079991; doi:10.3389/fpls.2023.1159511)
Supplement: Supplementary file 1 [file DataSheet_1.zip › Supplementary Material/Table S6 The FPKM of the selected genes.xlsx]

## Sheet: Sheet1
Table S6 The FPKM of the selected genes
Genes	Gene ID	FPKM value
		BS_1	BS_2	BS_3	BS_4	BS_5
BsACC1	TRINITY_DN9743_c0_g1	43.24	45.82	26.02	77.6	56.49
BsACC2	TRINITY_DN784_c1_g1	8.18	22.41	18.3	8.18	6.14
BsFabF1	TRINITY_DN30524_c0_g1	37.63	64.66	66.87	73.06	60.05
BsFabF2	TRINITY_DN2350_c0_g1	60.06	65.64	64.59	83.36	65.52
BsFabF3	TRINITY_DN6968_c1_g1	13.53	3.73	5.02	4.03	5.35
BsFabG1	TRINITY_DN27045_c0_g2	82.43	68.99	54.65	87.57	38.43
BsFabG2	TRINITY_DN12296_c0_g1	17.97	56.41	50.12	76.53	38.1
BsFabZ	TRINITY_DN405_c2_g1	38.53	42.77	33.34	66.28	59
BsFTAB	TRINITY_DN3741_c0_g1	97.71	420.87	392.66	235.67	99.29
BsALDH1	TRINITY_DN406_c0_g1	34.92	34.63	28.5	55.48	193.52
BsALDH2	TRINITY_DN57770_c0_g1	212.13	62.9	56.69	55.82	61.42
BsALDH3	TRINITY_DN15080_c0_g1	160.18	61.97	117.7	87.52	114.69
BsADH1	TRINITY_DN6741_c0_g2	34.91	192.93	85.94	79.19	10.8
BsADH2	TRINITY_DN6741_c0_g1	7.58	28.43	26.04	112.23	209.5
BsADH3	TRINITY_DN22640_c0_g1	9.72	73.98	25.24	18.42	36.3
BsADH4	TRINITY_DN315_c1_g1	94.26	34.34	83.3	51.85	55.36
BsADH5	TRINITY_DN1198_c0_g1	16.42	58.53	21.54	14.07	14.32
BsFAB1	TRINITY_DN1179_c1_g1	2.88	84.8067	63.66	227.41	317.24
BsFAB2	TRINITY_DN15599_c0_g1	49.5	87.1133	94.1933	133.31	100.767
BsFAB3	TRINITY_DN15599_c0_g2	80.07	137.08	99.5233	114.36	101.627
BsFAB4	TRINITY_DN716_c0_g1	73.6433	104.013	153.433	230.313	222.387
BsFAD1	TRINITY_DN12303_c0_g1	63.3533	1069.15	760.677	781.91	335.38
BsFAD2	TRINITY_DN13241_c2_g2	109.82	1140.8	1046.98	810.31	359.19
BsFAD3	TRINITY_DN1568_c0_g1	344.07	1628.39	3013.66	3089.91	1164.58
BsFAD4	TRINITY_DN2070_c0_g1	628.737	2136.5	3061.72	3028.7	2963.18
BsFAD5	TRINITY_DN29778_c0_g1	25.7	293.577	218.257	202.597	82.4033
BsFAD6	TRINITY_DN3222_c1_g1	188.217	3010.04	3294.03	2571.54	1510.73
BsFAD7	TRINITY_DN3448_c0_g1	1144	14648.2	15571.6	11417.1	6356.16
BsFAD8	TRINITY_DN3448_c3_g1	70.1033	1060.87	911.953	909.15	371.09
BsFAD9	TRINITY_DN3448_c3_g2	33.2233	317.63	278.64	425.83	127.517
BsFAD10	TRINITY_DN39875_c0_g2	58.07	774.797	837.117	694.45	404.533
BsFAD11	TRINITY_DN39875_c0_g3	15.4233	168.717	196.72	217.793	93.7233
BsFAD12	TRINITY_DN39992_c0_g2	9.75667	135.39	205.337	231.91	206.207
BsFAD13	TRINITY_DN48763_c0_g2	29.7267	400.383	291.06	506.023	191.153
BsFAD14	TRINITY_DN48823_c0_g1	14.6167	344.747	405.633	535.557	233.133
BsFAD15	TRINITY_DN49125_c1_g1	50.8467	393.293	349.39	303.88	201.52
BsFAD16	TRINITY_DN54_c0_g1	153.043	273.67	247.467	243.717	118.007
BsFAD17	TRINITY_DN54_c0_g3	40.7667	277.29	261.463	321.227	140.727
BsFAD18	TRINITY_DN55605_c0_g1	49.7767	703.407	832.953	558.557	321.753
BsFAD19	TRINITY_DN55605_c0_g2	62.0633	445.67	330.23	464.957	231.95
BsFAD20	TRINITY_DN6494_c1_g1	32.7433	118.17	107.663	192.473	101.807
BsFAD21	TRINITY_DN7357_c0_g1	115.097	1178.86	1104.57	1099.64	386.27
BsFAD22	TRINITY_DN9436_c1_g1	358.54	189.763	40.53	665.23	134.99
BsFAD23	TRINITY_DN1248_c0_g1	29.99	115.78	132.477	199.353	68.3167
BsLOX1	TRINITY_DN984_c1_g1	121.11	766.71	597.137	297.24	129.357
BsLOX2	TRINITY_DN1318_c0_g1	21.6533	24.97	40.8767	23.44	19.1833
