# Supplementary material for: Study on molecular mechanism of volatiles variation during Bupleurum scorzonerifolium root development based on metabolome and transcriptome analysis
Source: Front Plant Sci. 2023 Mar 24;14:1159511. doi: 10.3389/fpls.2023.1159511 (PMC10079991; doi:10.3389/fpls.2023.1159511)
Supplement: Supplementary file 1 [file DataSheet_1.zip › Supplementary Material/Table S7 Statistical table of transcription factor families.xlsx]

## Sheet: Sheet1
Table S7 Statistical table of transcription factor families
TF family	Total TFs	Differently expressed TFs
MYB_superfamily	193	93
AP2/ERF	171	97
NAC	97	45
C2C2	93	41
bZIP	88	36
WRKY	83	48
bHLH	82	44
B3_superfamily	74	12
C2H2	62	26
GRAS	59	29
MADS	46	14
C3H	41	8
LBD (AS2/LOB)	35	18
LOB	31	15
HSF	21	12
TCP	21	11
FAR1	17	5
SBP	17	7
ZF-HD	14	3
GRF	13	4
GeBP	13	0
CPP	11	5
SRS	9	1
BBR-BPC	6	1
BES1	6	2
EIL	6	0
NF-Y	6	3
Nin-like	6	1
E2F/DP	5	2
CAMTA	4	0
NF-X1	2	1
S1Fa-like	2	0
Whirly	2	0
