# Supplementary material for: Study on molecular mechanism of volatiles variation during Bupleurum scorzonerifolium root development based on metabolome and transcriptome analysis
Source: Front Plant Sci. 2023 Mar 24;14:1159511. doi: 10.3389/fpls.2023.1159511 (PMC10079991; doi:10.3389/fpls.2023.1159511)
Supplement: Supplementary file 1 [file DataSheet_1.zip › Supplementary Material/Table S8 Transcription factors involved in volatiles biosynthesis.xlsx]

## Sheet: Sheet1
Table S8 Transcription factors involved in volatiles biosynthesis
Genes	Gene ID	TF family	FPKM value
			BS_1	BS_2	BS_3	BS_4	BS_5
BsTCP4	TRINITY_DN52487_c0_g1	TCP	1.23667	0.063333	0.103333	0.1	0.08
BsTCP20_1	TRINITY_DN1086_c2_g2	TCP	22.1567	24.1433	18.6333	29.9267	43.7367
BsTCP20_2	TRINITY_DN412_c0_g1	TCP	8.04333	4.77667	4.09	2.78	2.52333
BsMYB123	TRINITY_DN12699_c0_g1	MYB_superfamily	1.97	9.08	9.02333	8.06	3.09333
BsMYB73_1	TRINITY_DN12641_c4_g1	MYB_superfamily	0.593333	7.39333	4.09333	11.5	5.82
BsMYB73_2	TRINITY_DN3974_c2_g2	MYB_superfamily	0.276667	45.1933	19.2167	3.4	0.76
BsMYB73_3	TRINITY_DN6787_c0_g1	MYB_superfamily	145.263	125	192.52	248.917	214.303
BsWRKY6_1	TRINITY_DN3210_c0_g1	WRKY	10.3133	10.1933	10.9333	18.1433	15.4833
BsWRKY6_2	TRINITY_DN6666_c0_g1	WRKY	25.4733	353.63	268.967	171.52	120.433
BsWRKY6_3	TRINITY_DN8587_c0_g1	WRKY	0.69	0.65	2.77	2.93	1.44667
BsWRKY43	TRINITY_DN20030_c0_g1	WRKY	0.236667	1.88	0.676667	0.51	0.266667
Bsdof4.6	TRINITY_DN5729_c1_g1	C2C2	12.4	83.36	143.99	69.9467	37.0567
Bsdof1.1	TRINITY_DN2787_c0_g1	C2C2	26.5867	5.21667	9.64333	8.70667	3.91333
BsDELLA1	TRINITY_DN14510_c0_g1	GRAS	23.2733	4.41667	7.40667	5.78667	6.93
BsDELLA2	TRINITY_DN14510_c0_g2	GRAS	22.3667	5.96333	17.18	13.1367	21.8967
BsDELLA3	TRINITY_DN14510_c0_g4	GRAS	151.02	39.6833	77.8867	98.8367	87.07
BsDELLA4	TRINITY_DN35577_c0_g1	GRAS	27.2133	8.36667	18.4733	14.93	12.8467
BsDELLA5	TRINITY_DN534_c0_g1	GRAS	5.73333	8.91	5.77667	3.38	2.56
BsDELLA6	TRINITY_DN84771_c0_g2	GRAS	1.10667	0.83	5.78667	0.736667	2.99667
BsDELLA7	TRINITY_DN94659_c0_g1	GRAS	2.50667	0.476667	0.566667	0.39	0.313333
BsRAP2.3	TRINITY_DN6000_c0_g1	AP2	165.81	281.167	155.087	398.92	145.987
