# Supplementary material for: Study on molecular mechanism of volatiles variation during Bupleurum scorzonerifolium root development based on metabolome and transcriptome analysis
Source: Front Plant Sci. 2023 Mar 24;14:1159511. doi: 10.3389/fpls.2023.1159511 (PMC10079991; doi:10.3389/fpls.2023.1159511)
Supplement: Supplementary file 1 [file DataSheet_1.zip › Supplementary Material/Table S9 Correlation analysis of DEGs and DAMs.xlsx]

## Sheet: Sheet1
Table S9 Correlation analysis of DEGs and DAMs
		Decanal	1-Decanol	Undecanal	Decanoic acid	1-Undecanol	Decyl acetate	Dodecanal	Undecanoic acid	1-Dodecanol	Dodecanoic acid	Tetradecanal	Hexadecanoic acid
BsACCase1	R2	0.092257	0.00631296	-0.1462	-0.733317	-0.778556	0.363543	0.377433	-0.723032	0.408378	-0.613437	0.427023	-0.824795
	P value	0.882702	0.991962	0.814517	0.158541	0.120851	0.54753	0.531104	0.167516	0.494875	0.271158	0.473306	0.0856833
BsACCase2	R2	0.422616	0.527531	0.670689	0.946847	0.951614	-0.0323429	-0.0419611	0.856344	-0.0375383	0.982499	-0.193386	0.852654
	P value	0.478385	0.36093	0.215294	0.0145925	0.0126834	0.958827	0.946589	0.063934	0.952216	0.00277201	0.755317	0.0663747
BsFabF1	R2	0.993133	0.957373	0.914343	0.0158536	0.0465124	0.931871	0.925153	-0.213837	0.912317	0.155583	0.846364	-0.194516
	P value	0.000682426	0.0104969	0.0297043	0.979815	0.9408	0.0211273	0.0243027	0.729823	0.0307548	0.802708	0.0705995	0.753905
BsFabF2	R2	0.617882	0.485504	0.468056	-0.479054	-0.43212	0.730427	0.717069	-0.587944	0.685674	-0.268429	0.673584	-0.598536
	P value	0.266697	0.407063	0.42659	0.414256	0.467446	0.161049	0.172785	0.297106	0.201273	0.662376	0.212565	0.286249
BsFabF3	R2	-0.974968	-0.978795	-0.908665	-0.130389	-0.124439	-0.863835	-0.865807	0.091705	-0.880432	-0.261916	-0.779667	0.115834
	P value	0.00473636	0.00369501	0.0326774	0.834455	0.841969	0.0590689	0.0578083	0.883401	0.0487312	0.670371	0.119964	0.852847
BsFabG1	R2	-0.198454	-0.258311	-0.0748633	0.100291	0.135408	-0.351436	-0.372527	0.208226	-0.401442	0.251286	-0.461189	0.160668
	P value	0.748989	0.674803	0.90477	0.872519	0.828121	0.561927	0.536895	0.736806	0.50295	0.683453	0.434332	0.796315
BsFabG2	R2	0.966043	0.921441	0.904644	0.0293259	0.0586248	0.873059	0.864115	-0.179015	0.851779	0.206325	0.766096	-0.182389
	P value	0.00747301	0.0261181	0.0348371	0.962666	0.925399	0.0532464	0.0588889	0.773294	0.0669572	0.739175	0.130929	0.769069
BsFabZ	R2	0.292939	0.197055	0.00811863	-0.80855	-0.83923	0.616099	0.629708	-0.861725	0.651847	-0.701929	0.692928	-0.926598
	P value	0.632424	0.750735	0.989663	0.0976193	0.0754884	0.268484	0.254929	0.0604266	0.233289	0.186368	0.194582	0.0236076
BsFTAB	R2	0.736941	0.77708	0.907241	0.705198	0.740836	0.354344	0.337493	0.549799	0.320935	0.823486	0.174449	0.562006
	P value	0.155413	0.122032	0.033437	0.183411	0.152071	0.558463	0.578594	0.337044	0.5985	0.0866277	0.779017	0.324125
BsALDH1	R2	0.0595372	0.0334162	-0.234077	-0.737773	-0.796345	0.450462	0.478213	-0.782768	0.519967	-0.800052	0.616816	-0.808123
	P value	0.92424	0.957461	0.704709	0.154697	0.106892	0.446488	0.415197	0.1175	0.369135	0.104049	0.267766	0.0979391
BsALDH2	R2	-0.974744	-0.958976	-0.877179	-0.0115235	-0.0285542	-0.941549	-0.940689	0.226577	-0.93804	-0.110105	-0.883844	0.203597
	P value	0.00479975	0.00991283	0.0507077	0.985328	0.963649	0.0168144	0.0171843	0.714	0.0183411	0.860094	0.0466852	0.742575
BsALDH3	R2	-0.743351	-0.796452	-0.742884	-0.332475	-0.277667	-0.524611	-0.534721	-0.184741	-0.583812	-0.46843	-0.425991	-0.0825553
	P value	0.149925	0.106809	0.150323	0.584614	0.65106	0.364092	0.353174	0.766125	0.30137	0.426169	0.474494	0.895007
BsADH1	R2	0.442316	0.479064	0.655995	0.716262	0.738495	0.0277739	0.0100725	0.653224	0.00011868	0.858388	-0.162272	0.620288
	P value	0.45577	0.414245	0.229294	0.173501	0.154077	0.964642	0.987175	0.231961	0.999849	0.0625948	0.794299	0.264292
BsADH2	R2	0.601258	0.539163	0.325122	-0.623364	-0.639996	0.882397	0.896296	-0.779751	0.912446	-0.568574	0.954762	-0.786356
	P value	0.283477	0.348403	0.593455	0.261224	0.244808	0.0475498	0.0394599	0.119897	0.0306872	0.317226	0.0114713	0.114667
BsADH3	R2	0.653447	0.771328	0.643053	0.430318	0.347646	0.46908	0.492108	0.265471	0.56218	0.437143	0.435183	0.189653
	P value	0.231746	0.126668	0.241823	0.469515	0.566448	0.425438	0.399727	0.666005	0.323941	0.461685	0.463931	0.759981
BsADH4	R2	-0.610107	-0.670947	-0.532566	-0.129529	-0.0390287	-0.505098	-0.527615	-0.00651378	-0.601218	-0.229962	-0.469126	0.125363
	P value	0.274511	0.21505	0.355494	0.835541	0.95032	0.38539	0.360839	0.991706	0.283517	0.709804	0.425386	0.840802
BsADH5	R2	0.290896	0.43769	0.473926	0.850677	0.780649	-0.111061	-0.100009	0.795531	-0.0417405	0.86594	-0.218376	0.704723
	P value	0.634912	0.461059	0.419997	0.0676938	0.119182	0.858884	0.872877	0.107519	0.94687	0.0577235	0.724181	0.18384
BsTCP20_1	R2	0.112654	0.0804741	-0.189787	-0.757107	-0.827426	0.485065	0.514006	-0.79977	0.564664	-0.774185	0.634912	-0.859818
	P value	0.856868	0.897648	0.759814	0.138345	0.0837958	0.407552	0.375631	0.104264	0.321328	0.124359	0.249796	0.0616624
BsTCP20_2	R2	-0.724515	-0.653113	-0.481491	0.530977	0.521336	-0.955155	-0.961269	0.716444	-0.959492	0.458213	-0.994369	0.69472
	P value	0.166213	0.232068	0.411535	0.357208	0.367647	0.0113232	0.00909678	0.17334	0.00972717	0.437697	0.000506779	0.192939
BsMYB123	R2	0.902155	0.901454	0.981389	0.443876	0.48649	0.62645	0.610201	0.25012	0.589029	0.597201	0.464781	0.265683
	P value	0.0361963	0.0365818	0.00303938	0.453989	0.405965	0.258157	0.274417	0.68489	0.295989	0.287612	0.430278	0.665745
BsMYB73_1	R2	0.944197	0.91486	0.811256	-0.111615	-0.114968	0.939555	0.942598	-0.325499	0.953967	0.0302846	0.884933	-0.349876
	P value	0.0156912	0.0294382	0.0955979	0.858183	0.853941	0.0176763	0.0163664	0.593001	0.0117737	0.961446	0.0460381	0.563788
BsMYB73_2	R2	0.774284	0.842414	0.91903	0.719013	0.727466	0.402953	0.394969	0.546896	0.399228	0.811707	0.245272	0.540808
	P value	0.124279	0.0732939	0.0273196	0.171062	0.16363	0.501188	0.510509	0.340135	0.505533	0.0952623	0.690871	0.34664
BsMYB73_3	R2	0.389076	0.234813	0.171652	-0.754783	-0.67429	0.709264	0.695496	-0.854762	0.636578	-0.675124	0.749787	-0.764549
	P value	0.517412	0.703797	0.782524	0.140282	0.211901	0.179751	0.192229	0.064977	0.248158	0.211117	0.144473	0.132196
BsWRKY6_1	R2	0.383522	0.24514	0.106595	-0.860859	-0.835717	0.73269	0.732803	-0.944226	0.714278	-0.75006	0.793835	-0.936913
	P value	0.523935	0.691033	0.864536	0.0609873	0.0779331	0.159084	0.158986	0.0156791	0.175267	0.144243	0.10883	0.0188402
BsWRKY6_2	R2	0.948128	0.987079	0.970878	0.413369	0.417251	0.724906	0.72293	0.189843	0.731287	0.510345	0.612972	0.190016
	P value	0.0140711	0.00175969	0.00593973	0.489081	0.484585	0.16587	0.167606	0.759744	0.160301	0.379635	0.271625	0.759528
BsWRKY6_3	R2	0.587511	0.451899	0.492003	-0.367056	-0.250489	0.718088	0.691222	-0.512025	0.60902	-0.265689	0.67577	-0.383684
	P value	0.297552	0.444856	0.399843	0.543367	0.684435	0.171882	0.19615	0.377797	0.275608	0.665737	0.210511	0.523745
BsWRKY43	R2	0.644417	0.733952	0.793582	0.741253	0.714416	0.25326	0.252703	0.611516	0.281771	0.840176	0.102145	0.551379
	P value	0.240494	0.157991	0.109026	0.151715	0.175143	0.68102	0.681707	0.273091	0.646043	0.0748345	0.870172	0.335364
Bsdof4.6	R2	0.926439	0.931381	0.98263	0.408871	0.459673	0.701518	0.6867	0.188599	0.659944	0.511273	0.569159	0.242504
	P value	0.0236841	0.021354	0.00274085	0.494302	0.436046	0.186741	0.200323	0.761299	0.225508	0.378619	0.316614	0.694288
Bsdof1.1	R2	-0.723807	-0.772926	-0.564143	0.0595617	0.123671	-0.769723	-0.793563	0.251458	-0.848722	0.0464634	-0.79878	0.296522
	P value	0.166835	0.125375	0.321876	0.924209	0.84294	0.12797	0.109041	0.683241	0.0690062	0.940862	0.105022	0.628065
BsDELLA1	R2	-0.944755	-0.967215	-0.873707	-0.152917	-0.12931	-0.832861	-0.839946	0.064814	-0.867552	-0.267264	-0.761214	0.103722
	P value	0.0154575	0.00709086	0.0528444	0.806061	0.835818	0.0799374	0.0749936	0.917534	0.0566996	0.663805	0.134941	0.868175
BsDELLA2	R2	-0.541955	-0.623821	-0.641788	-0.577916	-0.521938	-0.209938	-0.216614	-0.484769	-0.265418	-0.698142	-0.0828069	-0.374599
	P value	0.345412	0.26077	0.243057	0.30748	0.366993	0.734675	0.726371	0.407881	0.66607	0.189812	0.894688	0.534448
BsDELLA3	R2	-0.684212	-0.800476	-0.74943	-0.614539	-0.551537	-0.390736	-0.404766	-0.455006	-0.461024	-0.657225	-0.302667	-0.383679
	P value	0.202629	0.103724	0.144774	0.27005	0.335197	0.515466	0.499076	0.44133	0.434519	0.228113	0.620599	0.52375
BsDELLA4	R2	-0.695619	-0.77842	-0.631791	-0.236218	-0.150043	-0.567704	-0.590911	-0.077191	-0.662907	-0.299458	-0.534228	0.0269878
	P value	0.192116	0.12096	0.252871	0.702058	0.809679	0.318138	0.294054	0.901815	0.222678	0.624496	0.353704	0.965642
BsDELLA5	R2	-0.0625206	0.0547631	0.225985	0.932266	0.912919	-0.50822	-0.514199	0.967911	-0.497009	0.936115	-0.642385	0.924739
	P value	0.920448	0.930308	0.714735	0.0209451	0.0304415	0.381963	0.375421	0.00686703	0.394304	0.0191969	0.242475	0.0245031
BsDELLA6	R2	0.130833	0.149093	0.148954	0.121133	0.176858	0.167282	0.160417	0.0322661	0.121908	-0.0139708	0.200128	0.176207
	P value	0.833895	0.810874	0.811049	0.846147	0.775997	0.788007	0.79663	0.958925	0.845167	0.982212	0.746901	0.776812
BsRAP2.3	R2	0.471554	0.406546	0.440061	-0.0871342	-0.0840216	0.384844	0.376582	-0.140096	0.377511	0.135832	0.279279	-0.224837
	P value	0.422658	0.497005	0.458346	0.889198	0.893146	0.52238	0.532108	0.82221	0.531012	0.827587	0.649089	0.716159
BsFAB1	R2	0.851608	0.818812	0.652542	-0.302679	-0.312276	0.971135	0.980358	-0.51379	0.99503	-0.218061	0.977744	-0.518325
	P value	0.0670716	0.0900239	0.232619	0.620585	0.608958	0.00586132	0.0032947	0.375867	0.000420284	0.724573	0.00397248	0.370921
BsFAB2	R2	0.900242	0.821293	0.735167	-0.313227	-0.280339	0.986918	0.981953	-0.520161	0.965152	-0.167129	0.946051	-0.501559
	P value	0.0372516	0.0882159	0.156942	0.607808	0.647794	0.00179257	0.00290253	0.368924	0.00776823	0.7882	0.0149198	0.389284
BsFAB3	R2	0.802171	0.853194	0.78564	0.306454	0.255301	0.602511	0.612923	0.13901	0.659894	0.435449	0.510274	0.0485379
	P value	0.102433	0.0660154	0.11523	0.616007	0.678507	0.282202	0.271674	0.823579	0.225555	0.463626	0.379713	0.938224
BsFAB4	R2	0.681512	0.580558	0.444656	-0.595925	-0.558833	0.935352	0.933973	-0.769739	0.911042	-0.513664	0.968463	-0.720586
	P value	0.205141	0.304738	0.453099	0.288916	0.327471	0.0195394	0.0201634	0.127957	0.0314217	0.376005	0.00669116	0.169672
BsFAD1	R2	0.98082	0.990711	0.976846	0.2934	0.30611	0.792487	0.787756	0.0707301	0.789211	0.425817	0.676281	0.0669515
	P value	0.00317948	0.00107312	0.00421456	0.631862	0.616424	0.109875	0.113567	0.910019	0.112428	0.474694	0.210031	0.914818
BsFAD2	R2	0.960031	0.973895	0.996816	0.392973	0.417939	0.726849	0.717847	0.174896	0.710389	0.52102	0.593283	0.185818
	P value	0.00953461	0.00504314	0.000215573	0.512845	0.483788	0.164169	0.172095	0.778457	0.178742	0.36799	0.291621	0.764778
BsFAD3	R2	0.96072	0.90765	0.932107	0.0859541	0.150749	0.861563	0.844413	-0.134805	0.806114	0.231713	0.749062	-0.079483
	P value	0.00928985	0.0332187	0.0210185	0.890695	0.80879	0.0605314	0.0719265	0.828882	0.0994492	0.707636	0.145084	0.898906
BsFAD4	R2	0.935131	0.901575	0.810678	-0.104004	-0.0758392	0.963921	0.961791	-0.338826	0.950102	-0.0188069	0.926196	-0.295654
	P value	0.019639	0.0365152	0.096029	0.867817	0.903531	0.0081818	0.0089141	0.576996	0.0132795	0.976056	0.0238004	0.62912
BsFAD5	R2	0.957002	0.971926	0.988501	0.382057	0.399602	0.722875	0.715391	0.168655	0.713302	0.519154	0.588971	0.165757
	P value	0.0106338	0.00562282	0.00147762	0.525658	0.505096	0.167654	0.174276	0.786284	0.176137	0.370019	0.296049	0.789922
BsFAD6	R2	0.991187	0.994335	0.964321	0.226699	0.247804	0.849196	0.844367	-0.00868441	0.839607	0.337158	0.751465	0.0108161
	P value	0.000991775	0.000511346	0.00804677	0.713849	0.687745	0.0686873	0.0719581	0.988943	0.0752275	0.578995	0.143062	0.986229
BsFAD7	R2	0.984324	0.992831	0.981447	0.293748	0.316882	0.808566	0.802234	0.0621654	0.796128	0.407029	0.698498	0.0813146
	P value	0.00235061	0.000727832	0.00302514	0.631439	0.603391	0.0976072	0.102386	0.9209	0.107059	0.496443	0.189488	0.896581
BsFAD8	R2	0.98806	0.989118	0.981564	0.269379	0.290603	0.81021	0.803459	0.0441375	0.798571	0.403691	0.693317	0.0505955
	P value	0.00156344	0.00136045	0.0029965	0.661211	0.635269	0.096378	0.101456	0.943821	0.105182	0.500328	0.194225	0.935607
BsFAD9	R2	0.981355	0.953964	0.955626	0.157268	0.188628	0.836635	0.826619	-0.0580085	0.813495	0.321796	0.716449	-0.0534572
	P value	0.00304753	0.0117749	0.0111459	0.800588	0.761263	0.0772918	0.0843737	0.926183	0.0939357	0.597462	0.173335	0.931969
BsFAD10	R2	0.993153	0.993953	0.964536	0.217784	0.239576	0.85338	0.848302	-0.0172125	0.842997	0.331423	0.755026	0.00172369
	P value	0.000679455	0.000563938	0.0079743	0.724916	0.697906	0.0658919	0.0692895	0.978085	0.0728943	0.585877	0.140079	0.997805
BsFAD11	R2	0.998767	0.977347	0.957268	0.13837	0.170626	0.88264	0.874462	-0.0926528	0.860997	0.273789	0.780516	-0.0706601
	P value	5.19538e-05	0.00407894	0.0105357	0.824385	0.783811	0.0474044	0.0523778	0.8822	0.0608975	0.655806	0.119288	0.910108
BsFAD12	R2	0.953018	0.926056	0.831167	-0.0776821	-0.0576426	0.964744	0.964175	-0.313394	0.958755	0.0154816	0.922032	-0.283757
	P value	0.012138	0.0238676	0.0811344	0.901192	0.926648	0.00790457	0.00809574	0.607606	0.00999262	0.980289	0.0258261	0.643618
BsFAD13	R2	0.990224	0.969813	0.928037	0.0893437	0.10497	0.886925	0.882706	-0.132982	0.881196	0.239834	0.790491	-0.138982
	P value	0.00115857	0.00626752	0.022922	0.886396	0.866594	0.0448617	0.0473647	0.831182	0.0482707	0.697587	0.111428	0.823614
BsFAD14	R2	0.995659	0.97148	0.919989	0.0502807	0.0753107	0.92683	0.922016	-0.183795	0.913609	0.176722	0.845447	-0.164875
	P value	0.000343139	0.00575687	0.0268397	0.936008	0.904202	0.0234969	0.025834	0.767309	0.0300833	0.776167	0.0712224	0.79103
BsFAD15	R2	0.984997	0.998699	0.971753	0.281241	0.294132	0.814489	0.810949	0.0506089	0.812398	0.395397	0.709784	0.0569394
	P value	0.00220094	5.63493e-05	0.00567465	0.646691	0.630971	0.0932002	0.0958265	0.93559	0.0947489	0.510008	0.179284	0.927542
BsFAD16	R2	0.601444	0.606142	0.781485	0.609092	0.656695	0.229085	0.206114	0.505506	0.178504	0.773738	0.0337645	0.502384
	P value	0.283287	0.278519	0.118518	0.275536	0.228621	0.710892	0.739438	0.384943	0.773935	0.124719	0.957018	0.388375
BsFAD17	R2	0.992873	0.973769	0.965342	0.175099	0.203666	0.849482	0.840954	-0.0479987	0.830199	0.32529	0.735395	-0.0390782
	P value	0.000721443	0.00507966	0.007705	0.778201	0.742489	0.0684949	0.0742976	0.93891	0.0818207	0.593253	0.156746	0.950257
BsFAD18	R2	0.983367	0.990504	0.977516	0.283288	0.30883	0.815882	0.809319	0.0497216	0.801413	0.391456	0.709171	0.0745873
	P value	0.00256868	0.00110921	0.00403351	0.644191	0.613129	0.0921733	0.0970434	0.936719	0.10301	0.514622	0.179834	0.905121
BsFAD19	R2	0.988481	0.977786	0.940726	0.145132	0.156902	0.86048	0.856806	-0.0764131	0.85837	0.292903	0.75864	-0.0866723
	P value	0.00148154	0.00396111	0.0171685	0.815864	0.801049	0.0612327	0.0636308	0.902803	0.0626065	0.632468	0.137072	0.889784
BsFAD20	R2	0.9577	0.903338	0.842416	-0.122894	-0.0991812	0.945726	0.940689	-0.335989	0.931932	0.0396445	0.871367	-0.336901
	P value	0.010377	0.035548	0.0732925	0.843922	0.873926	0.0150539	0.0171844	0.580396	0.0210993	0.949536	0.0543003	0.579303
BsFAD21	R2	0.972848	0.968132	0.990792	0.309786	0.340932	0.767678	0.757028	0.0927333	0.744678	0.455993	0.634516	0.103777
	P value	0.00534894	0.00679649	0.00105927	0.611971	0.574474	0.129635	0.138411	0.882098	0.148796	0.440211	0.250186	0.868105
BsFAD22	R2	-0.256096	-0.338398	-0.365303	-0.51839	-0.546722	-0.102885	-0.099535	-0.407087	-0.0841643	-0.39289	-0.0822091	-0.513282
	P value	0.677528	0.577509	0.545445	0.370851	0.340321	0.869234	0.873478	0.496375	0.892965	0.512943	0.895446	0.376422
BsFAD23	R2	0.9526	0.894982	0.919684	0.0632655	0.115956	0.841231	0.825432	-0.141955	0.795696	0.243487	0.718391	-0.119496
	P value	0.0122996	0.0402039	0.0269921	0.919502	0.852692	0.0741071	0.0852256	0.819867	0.107392	0.693073	0.171613	0.848216
BsLOX1	R2	0.713169	0.773583	0.889206	0.758111	0.778806	0.315328	0.302568	0.605707	0.297157	0.859821	0.142061	0.606056
	P value	0.176256	0.124845	0.0435269	0.137511	0.120651	0.605268	0.62072	0.27896	0.627292	0.061661	0.819732	0.278606
BsLOX2	R2	0.408403	0.415869	0.617983	0.629597	0.729607	0.110911	0.0801661	0.524636	0.0126237	0.654557	-0.0338486	0.647528
	P value	0.494846	0.486184	0.266597	0.255039	0.161762	0.859073	0.898039	0.364066	0.983927	0.230677	0.956911	0.23747
