# Supplementary material for: Study on molecular mechanism of volatiles variation during Bupleurum scorzonerifolium root development based on metabolome and transcriptome analysis
Source: Front Plant Sci. 2023 Mar 24;14:1159511. doi: 10.3389/fpls.2023.1159511 (PMC10079991; doi:10.3389/fpls.2023.1159511)
Supplement: Supplementary file 1 [file DataSheet_1.zip › Supplementary Material/Table S2 The content of detected volatile compounds.xlsx]

## Sheet: Sheet1
Table S2 The content of detected volatile compounds from B. scorzonerifolium roots at different development stages
No.	RT (min)	Formula	Compound	BS_1_1		BS_1_2		BS_1_3		BS_2_1		BS_2_2		BS_2_3		BS_3_1		BS_3_2		BS_3_3		BS_4_1		BS_4_2		BS_4_3		BS_5_1		BS_5_2		BS_5_3
				Content	Relative percentage content (%)	Content	Relative percentage content (%)	Content	Relative percentage content (%)	Content	Relative percentage content (%)	Content	Relative percentage content (%)	Content	Relative percentage content (%)	Content	Relative percentage content (%)	Content	Relative percentage content (%)	Content	Relative percentage content (%)	Content	Relative percentage content (%)	Content	Relative percentage content (%)	Content	Relative percentage content (%)	Content	Relative percentage content (%)	Content	Relative percentage content (%)	Content	Relative percentage content (%)
1	7.55	C10H16	Bicyclo[3.1.0]hex-2-ene, 4-methyl-1-(1-methylethyl)-	nd	nd	nd	nd	nd	nd	nd	nd	nd	nd	nd	nd	nd	nd	nd	nd	nd	nd	0.00151233	0.018001	0.00207713	0.0294138	nd	nd	nd	nd	nd	nd	nd	nd
2	7.79	C10H16	α-Pinene	nd	nd	nd	nd	nd	nd	nd	nd	nd	nd	nd	nd	0.00485584	0.095284	0.00479111	0.0848651	0.00416637	0.0839269	0.0258663	0.307882	0.0306915	0.434617	0.0318552	0.401715	0.00439846	0.0723604	0.00504848	0.0667155	0.00424498	0.0858463
3	8.23	C10H16	Camphene	nd	nd	nd	nd	nd	nd	nd	nd	nd	nd	nd	nd	nd	nd	nd	nd	nd	nd	0.00396714	0.0472201	0.0065117	0.092211	nd	nd	nd	nd	nd	nd	nd	nd
4	8.36	C6H12O2	Hexanoic acid	nd	nd	nd	nd	nd	nd	0.00422798	0.0847806	0.00609104	0.109023	0.00545396	0.110683	nd	nd	nd	nd	nd	nd	nd	nd	nd	nd	nd	nd	nd	nd	nd	nd	nd	nd
5	8.47	C7H6O	Benzaldehyde	nd	nd	nd	nd	nd	nd	nd	nd	nd	nd	nd	nd	nd	nd	nd	nd	nd	nd	nd	nd	nd	nd	nd	nd	0.00766446	0.12609	0.00735668	0.0972182	0.00447784	0.0905554
6	8.73	C10H16	Bicyclo[3.1.0]hexane, 4-methylene-1-(1-methylethyl)-	nd	nd	nd	nd	nd	nd	nd	nd	nd	nd	nd	nd	0.00256775	0.0503857	0.001265	0.022407	nd	nd	0.0108715	0.129402	0.0221219	0.313264	0.0213456	0.269182	0.00267673	0.0440357	0.00278248	0.0367703	0.00153061	0.0309536
7	8.93	C10H16	Bicyclo[3.1.1]heptane, 6, 6-dimethyl-2-methylene-, (1S)-	nd	nd	nd	nd	nd	nd	nd	nd	nd	nd	nd	nd	nd	nd	nd	nd	nd	nd	0.0650891	0.774744	0.0537328	0.7609	0.0676906	0.853623	0.0105519	0.173592	0.0137157	0.181253	0.00725408	0.146699
8	9.02	C10H16	β-Myrcene	nd	nd	nd	nd	nd	nd	nd	nd	nd	nd	nd	nd	nd	nd	nd	nd	nd	nd	0.00933746	0.111142	0.00802877	0.113694	0.0152954	0.192885	0.00266331	0.0438149	0.00348446	0.046047	0.00251096	0.0507792
9	9.29	C10H22	Decane	nd	nd	nd	nd	nd	nd	nd	nd	nd	nd	nd	nd	0.00123216	0.024178	0.00139831	0.0247683	nd	nd	nd	nd	nd	nd	nd	nd	nd	nd	nd	nd	nd	nd
10	9.3	C8H16O	Octanal	nd	nd	nd	nd	nd	nd	0.00318582	0.063883	0.00375567	0.0672225	0.00305117	0.0619207	0.00515906	0.101234	0.00354609	0.062812	0.00513864	0.103512	0.0058062	0.0691102	0.00460662	0.0652335	0.00417352	0.0526308	0.00419024	0.0689349	0.00363946	0.0480953	0.00393859	0.0796501
11	10.09	C10H14	o-Cymene	nd	nd	nd	nd	nd	nd	nd	nd	0.00364361	0.0652168	0.00476263	0.0966531	0.00654844	0.128497	0.00621386	0.110066	0.00486935	0.0980876	0.0219965	0.26182	0.00960657	0.136037	0.00969276	0.122232	0.00787999	0.129636	0.00799046	0.105594	0.00558112	0.112867
12	10.24	C10H16	Limonene	nd	nd	nd	nd	nd	nd	nd	nd	0.00150412	0.0269221	0.00104275	0.0211617	0.00471753	0.0925699	0.0025599	0.0453436	nd	nd	0.0171753	0.204435	0.0156161	0.221136	0.0161178	0.203256	0.00590024	0.0970667	0.00650018	0.0858996	0.00445704	0.0901347
13	10.92	C8H14O	2-Octenal, (E)-	nd	nd	nd	nd	nd	nd	0.00271694	0.0544808	0.00247047	0.0442188	0.00170658	0.0346335	0.0018902	0.0370905	0.00137994	0.024443	nd	nd	nd	nd	nd	nd	nd	nd	nd	nd	nd	nd	nd	nd
14	11.01	C10H16	δ-Terpinene	nd	nd	nd	nd	nd	nd	nd	nd	nd	nd	nd	nd	nd	nd	nd	nd	nd	nd	0.0190739	0.227033	0.0155203	0.21978	0.0166874	0.21044	0.0103842	0.170834	0.0140711	0.185949	0.00922417	0.18654
15	11.04	C7H14O2	Heptanoic acid	nd	nd	nd	nd	nd	nd	0.0041443	0.0831027	0.00531585	0.095148	0.00614102	0.124626	0.00305975	0.06004	0.00346825	0.0614332	0.00442291	0.0890945	nd	nd	nd	nd	nd	nd	nd	nd	nd	nd	nd	nd
16	11.21	C8H18O	1-Octanol	nd	nd	nd	nd	nd	nd	0.00590815	0.118472	0.00450133	0.0805691	0.00676493	0.137288	0.00260777	0.0511711	0.00186227	0.0329865	nd	nd	nd	nd	nd	nd	nd	nd	nd	nd	nd	nd	nd	nd
17	11.89	C12H20O4	Oxalic acid, allyl heptyl ester	nd	nd	nd	nd	nd	nd	nd	nd	nd	nd	nd	nd	nd	nd	nd	nd	nd	nd	0.00447431	0.0532569	0.00540373	0.0765212	0.00439355	0.0554056	nd	nd	nd	nd	nd	nd
18	11.9	C13H22O4	Oxalic acid, allyl octyl ester	nd	nd	nd	nd	nd	nd	0.00473007	0.0948486	0.0059369	0.106264	0.00478607	0.0971289	nd	nd	nd	nd	nd	nd	nd	nd	nd	nd	nd	nd	nd	nd	nd	nd	nd	nd
19	12.06	C11H24	Undecane	0.0103873	1.08062	0.0161993	1.12517	0.0036134	0.244509	0.037244	0.746827	0.0332007	0.594258	0.0353497	0.71739	0.084538	1.65885	0.0855633	1.51559	0.0555709	1.11941	0.0538663	0.641161	0.0344343	0.487617	0.0597459	0.753434	0.0460234	0.757145	0.0470897	0.622288	0.0374189	0.756724
20	12.19	C9H18O	Nonanal	nd	nd	nd	nd	nd	nd	0.00926752	0.185835	0.0115982	0.207596	0.010552	0.214142	0.00774317	0.151941	0.00630591	0.111697	0.00728203	0.146688	0.00339347	0.0403918	0.00279792	0.0396208	0.00322649	0.0406882	0.00261496	0.0430196	0.00315757	0.0417272	0.00160602	0.0324786
21	12.47	C10H18O	Cyclohexanone, 3-butyl-	nd	nd	nd	nd	nd	nd	nd	nd	nd	nd	nd	nd	nd	nd	nd	nd	nd	nd	0.00287453	0.034215	0.00204321	0.0289336	0.00239501	0.0302026	nd	nd	nd	nd	nd	nd
22	12.93	C10H16O	α-Campholenal	nd	nd	nd	nd	nd	nd	0.00699033	0.140172	0.00900932	0.161257	0.00585412	0.118804	0.00759836	0.149099	0.00771974	0.13674	nd	nd	nd	nd	nd	nd	nd	nd	nd	nd	nd	nd	nd	nd
23	13.34	C10H18	Bicyclo[3.1.1]heptane, 2, 6, 6-trimethyl-, [1S-(1α, 2β, 5α)]-	nd	nd	nd	nd	nd	nd	nd	nd	nd	nd	nd	nd	0.00244516	0.0479802	0.00329874	0.0584307	nd	nd	nd	nd	nd	nd	nd	nd	nd	nd	nd	nd	nd	nd
24	13.4	C10H16O	Bicyclo[3.1.1]heptan-3-ol, 6, 6-dimethyl-2-methylene-, [1S-(1α, 3α, 5α)]-	nd	nd	nd	nd	nd	nd	0.00910706	0.182617	0.0119829	0.214481	0.009613	0.195087	0.00600875	0.117907	0.00616818	0.109257	0.00549743	0.110739	nd	nd	nd	nd	nd	nd	nd	nd	nd	nd	nd	nd
25	13.72	C9H16O	2-Nonenal, (E)-	nd	nd	nd	nd	nd	nd	nd	nd	nd	nd	nd	nd	nd	nd	nd	nd	nd	nd	0.0213279	0.253862	0.0247731	0.350807	0.0197173	0.248648	0.0144655	0.237977	0.0187412	0.247665	0.00956226	0.193378
26	13.98	C9H20O	1-Nonanol	0.00148741	0.154739	0.00322903	0.224282	0.00281201	0.190281	0.0359294	0.720465	0.0480703	0.860409	0.0344982	0.70011	0.0266709	0.523351	0.0297183	0.526402	0.0362437	0.730088	0.0148871	0.177198	0.0112984	0.159995	0.0124643	0.157183	nd	nd	nd	nd	nd	nd
27	14.23	C10H18O	endo-Borneol	nd	nd	nd	nd	nd	nd	nd	nd	nd	nd	nd	nd	0.00307413	0.0603222	0.00404131	0.0715839	0.00261902	0.0527573	nd	nd	nd	nd	nd	nd	nd	nd	nd	nd	nd	nd
28	14.24	C10H18O	Bicyclo[2.2.1]heptan-2-ol, 1, 7, 7-trimethyl-, (1S-endo)-	nd	nd	nd	nd	nd	nd	0.00528609	0.105998	0.00773853	0.138511	0.00561666	0.113985	nd	nd	nd	nd	nd	nd	nd	nd	nd	nd	nd	nd	nd	nd	nd	nd	nd	nd
29	14.35	C10H16O	Citral	nd	nd	nd	nd	nd	nd	0.0033266	0.0667059	0.00437823	0.0783657	0.00317794	0.0644934	nd	nd	nd	nd	nd	nd	nd	nd	0.00622677	0.0881762	0.00347294	0.0437961	0.00387194	0.0636985	0.00480817	0.0635398	0.00239164	0.0483661
30	14.42	C10H18O	Terpinen-4-ol	nd	nd	nd	nd	nd	nd	0.00447565	0.0897469	0.00535454	0.0958405	0.00316855	0.0643028	0.00437929	0.0859328	0.00537	0.0951191	0.0037046	0.074625	0.0125504	0.149385	0.0177311	0.251087	0.0095551	0.120496	0.00763073	0.125536	0.00922199	0.121868	0.0051052	0.103243
31	14.52	C10H14O	Benzenemethanol, α, α, 4-trimethyl-	0.00131465	0.136767	0.00233933	0.162486	0.00166012	0.112336	0.0130016	0.260711	0.0144023	0.257786	0.0147138	0.298603	0.00611641	0.12002	0.00604234	0.107028	0.00484679	0.0976331	0.00579145	0.0689346	0.00390994	0.0553679	0.00461539	0.0582031	0.00455538	0.0749419	0.00666459	0.0880722	0.00285077	0.0576512
32	14.79	C10H18O	Bicyclo[3.1.0]hexan-3-ol, 4-methyl-1-(1-methylethyl)-	nd	nd	nd	nd	nd	nd	nd	nd	nd	nd	nd	nd	nd	nd	nd	nd	nd	nd	0.0157423	0.187378	0.020401	0.288894	0.0107381	0.135415	nd	nd	nd	nd	nd	nd
33	14.84	C10H16O	Bicyclo[3.1.1]hept-2-ene-2-methanol, 6, 6-dimethyl-	0.00256005	0.266329	0.00404534	0.280981	0.0027781	0.187987	0.0164406	0.329671	0.017642	0.315772	0.0118271	0.24002	0.00510989	0.100269	0.00626471	0.110967	0.00550958	0.110984	nd	nd	nd	nd	nd	nd	nd	nd	nd	nd	nd	nd
34	14.93	C10H20O	Decanal	0.00332694	0.346111	0.00620885	0.431254	0.00617833	0.418071	0.169948	3.40785	0.230198	4.1203	0.178173	3.61585	0.191933	3.76621	0.210221	3.72366	0.209054	4.21117	0.226163	2.69198	0.254442	3.60311	0.279142	3.52017	0.0858523	1.41238	0.101443	1.34056	0.0630965	1.276
35	15.22	C9H14O	2, 4-Nonadienal	0.00284244	0.295707	0.00460182	0.319633	0.00365083	0.247042	0.00607843	0.121886	0.00766565	0.137207	0.00619059	0.125632	0.00866623	0.170053	0.0119545	0.21175	0.00753149	0.151713	0.0190149	0.226331	0.0262394	0.371571	0.0169028	0.213156	0.0139452	0.229417	0.0177342	0.234357	0.00981546	0.198498
36	15.37	C10H16O	2-Cyclohexen-1-ol, 2-methyl-5-(1-methylethenyl)-, cis-	0.00221066	0.229981	0.00243735	0.169294	0.00252616	0.170938	0.00617513	0.123825	0.00776007	0.138897	0.00692518	0.14054	0.00566656	0.111192	0.00589887	0.104487	0.003626	0.0730417	0.00328495	0.0391002	0.00244714	0.0346535	0.00191274	0.024121	nd	nd	nd	nd	nd	nd
37	15.58	C11H16O	Benzene, 2-methoxy-4-methyl-1-(1-methylethyl)-	0.0011192	0.116433	0.00235947	0.163884	0.00229654	0.1554	0.007366	0.147705	0.0102962	0.184291	0.00890389	0.180696	0.00688676	0.135136	0.00877909	0.155504	0.00741081	0.149282	0.0166924	0.198687	0.0195738	0.27718	0.0134818	0.170015	0.0121431	0.199771	0.0153204	0.202458	0.00915549	0.185152
38	16.04	C10H14O	Carvone	nd	nd	nd	nd	nd	nd	0.00162717	0.0326284	0.00209816	0.0375548	0.00248335	0.0503973	nd	nd	nd	nd	nd	nd	nd	nd	nd	nd	nd	nd	nd	nd	nd	nd	nd	nd
39	16.58	C10H22O	1-Decanol	0.0423829	4.40921	0.0739008	5.13301	0.0888625	6.01308	0.550082	11.0304	0.631452	11.3023	0.587874	11.9304	0.462581	9.07702	0.5067	8.97519	0.501452	10.1012	0.427341	5.08656	0.396891	5.6203	0.481084	6.06679	0.305058	5.01861	0.386983	5.11396	0.240499	4.86362
40	17.04	C12H20O2	Isobornyl acetate	0.00661317	0.687987	0.00712959	0.495207	0.00909902	0.615706	0.0666297	1.33608	0.0856477	1.533	0.06517	1.32256	0.0465037	0.912521	0.0553817	0.980978	0.0429923	0.866031	0.0525378	0.625348	0.0545112	0.771923	0.0412391	0.520052	0.0205429	0.337957	0.0226333	0.299098	0.0153162	0.30974
41	17.28	C14H30	Tetradecane	0.0177029	1.84168	0.0302629	2.102	0.0354522	2.39895	0.056298	1.1289	0.0593043	1.06148	0.0520684	1.05668	0.0624639	1.2257	0.0541439	0.959054	0.0408146	0.822163	0.0603936	0.718854	0.0538688	0.762827	0.0524013	0.660815	0.0557102	0.916505	0.0610966	0.807389	0.0644728	1.30383
42	17.46	C11H22O	Undecanal	0.00952544	0.990958	0.0200182	1.39043	0.0179241	1.21287	0.0682606	1.36878	0.087147	1.55984	0.0637664	1.29408	0.0764309	1.49977	0.0889517	1.57561	0.0703622	1.41737	0.0636194	0.75725	0.0473288	0.670215	0.0718804	0.906459	0.0320365	0.527042	0.0403711	0.533503	0.0275584	0.557315
43	17.77	C10H16O	2, 4-Decadienal	0.00477816	0.497085	0.00763959	0.530631	0.00716605	0.484907	0.0394087	0.790233	0.0512872	0.917987	0.0368099	0.747024	0.0348754	0.684343	0.0476131	0.843372	0.0237488	0.478392	0.00913221	0.108699	0.00658912	0.0933073	0.00704654	0.0888615	0.00416479	0.0685163	0.00404997	0.0535202	0.00521196	0.105401
44	18.41	C11H20O2	6-Octen-1-ol, 3, 7-dimethyl-, formate	nd	nd	nd	nd	nd	nd	0.00288344	0.0578194	0.0035135	0.0628879	0.00289001	0.0586501	0.00238028	0.0467071	0.00318706	0.0564525	0.00186217	0.0375113	0.00372316	0.0443162	0.00282613	0.0400203	0.00267689	0.0337573	nd	nd	nd	nd	nd	nd
45	18.62	C12H20O2	2, 6-Octadien-1-ol, 3, 7-dimethyl-, acetate, (Z)-	nd	nd	nd	nd	nd	nd	nd	nd	nd	nd	nd	nd	nd	nd	nd	nd	nd	nd	0.0109555	0.130401	0.00743882	0.10534	0.0148975	0.187867	nd	nd	nd	nd	nd	nd
46	18.72	C10H20O2	Decanoic acid	0.00424771	0.441901	0.0102905	0.714758	0.00856802	0.579775	0.122994	2.4663	0.149912	2.68326	0.123637	2.50911	0.0525642	1.03144	0.0614174	1.08789	0.0549435	1.10678	nd	nd	nd	nd	nd	nd	nd	nd	nd	nd	nd	nd
47	18.88	C9H18	Cyclooctane, methyl-	nd	nd	nd	nd	nd	nd	nd	nd	nd	nd	nd	nd	nd	nd	nd	nd	nd	nd	0.00724513	0.0862375	0.00737038	0.104371	0.00555194	0.0700136	nd	nd	0.00545318	0.0720635	0.00333086	0.06736
48	18.98	C11H24O	1-Undecanol	0.111543	11.6042	0.131243	9.11589	0.140944	9.53728	0.28993	5.81375	0.313831	5.61724	0.278522	5.65235	0.296998	5.82785	0.274015	4.85364	0.296052	5.96364	0.0803619	0.956533	0.045632	0.646186	0.0846966	1.06808	0.0543705	0.894465	0.074884	0.989589	0.049115	0.993254
49	19.54	C15H24	Cyclohexane, 1-ethenyl-1-methyl-2, 4-bis(1-methylethenyl)-, [1S-(1α, 2β, 4β)]-	nd	nd	nd	nd	nd	nd	nd	nd	nd	nd	nd	nd	nd	nd	nd	nd	nd	nd	nd	nd	nd	nd	nd	nd	0.00628636	0.103419	0.00601996	0.0795535	0.00466067	0.0942528
50	19.78	C12H24O2	Decyl acetate	0.134654	14.0085	0.203729	14.1506	0.21875	14.8022	0.755782	15.1551	0.758323	13.5732	0.643662	13.0625	0.842868	16.5392	1.02631	18.179	0.915097	18.4336	1.90497	22.6746	1.49763	21.2076	1.69469	21.3711	1.25355	20.6226	1.5811	20.8942	1.00865	20.3979
51	19.85	C12H24O	Dodecanal	0.207942	21.6328	0.327466	22.7452	0.319698	21.6331	1.13367	22.7327	1.25882	22.5315	1.16602	23.6632	1.46659	28.7782	1.54972	27.4503	1.28439	25.8725	2.8881	34.3765	2.45889	34.8198	2.78301	35.0955	2.1346	35.117	2.65895	35.1379	1.76673	35.7286
52	20.12	C13H22	6-Tridecen-4-yne, (E)-	nd	nd	nd	nd	nd	nd	nd	nd	nd	nd	nd	nd	nd	nd	nd	nd	nd	nd	0.0810107	0.964256	0.0957238	1.35553	0.0938204	1.18314	0.0681657	1.12141	0.0711562	0.940326	0.0588813	1.19076
53	20.25	C11H18	Bicyclo[5.1.0]octane, 8-(1-methylethylidene)-	nd	nd	nd	nd	nd	nd	nd	nd	nd	nd	nd	nd	nd	nd	nd	nd	nd	nd	0.00762442	0.0907521	0.00599835	0.0849415	0.00734972	0.0926847	nd	nd	nd	nd	nd	nd
54	20.4	C15H24	(Z, Z)-α-Farnesene	nd	nd	nd	nd	nd	nd	nd	nd	nd	nd	nd	nd	nd	nd	nd	nd	nd	nd	0.0238064	0.283364	0.0258159	0.365574	0.0214491	0.270487	nd	nd	nd	nd	nd	nd
55	20.79	C11H20O	trans-Undec-4-enal	0.00278693	0.289932	0.00554343	0.385035	0.00460111	0.311345	0.00639524	0.128239	0.00672254	0.120326	0.00771143	0.156496	0.00638915	0.125371	0.00789712	0.139882	0.00808534	0.16287	0.0171543	0.204184	0.0194538	0.275482	0.0151563	0.191131	0.00945649	0.155572	0.0143488	0.189618	0.00739004	0.149449
56	20.86	C15H24	cis-Thujopsene	0.00306657	0.319023	0.00481752	0.334616	0.00574635	0.38884	nd	nd	nd	nd	nd	nd	nd	nd	nd	nd	nd	nd	0.0220894	0.262926	0.0209475	0.296634	0.0191234	0.241158	0.0180677	0.297238	0.0208598	0.275661	0.0254068	0.513803
57	21.05	C11H22O2	Undecanoic acid	0.00818213	0.85121	0.0148969	1.03471	0.0159124	1.07675	0.0411318	0.824786	0.0551596	0.987298	0.0571375	1.15955	0.020107	0.39455	0.0226118	0.400523	0.0222364	0.447927	nd	nd	nd	nd	nd	nd	nd	nd	nd	nd	nd	nd
58	21.33	C10H18O2	2(3H)-Furanone, 5-hexyldihydro-	0.00393063	0.408914	0.00497578	0.345608	0.00445438	0.301416	0.0141147	0.283031	0.0228237	0.408521	0.0221434	0.44938	0.015342	0.301049	0.0168226	0.297979	0.0161678	0.325681	0.0290262	0.345493	0.0229059	0.324366	0.024493	0.308872	0.0189194	0.311249	0.0268098	0.35429	0.0159354	0.322263
59	21.48	C12H26O	1-Dodecanol	0.134865	14.0304	0.218123	15.1504	0.231431	15.6603	0.670236	13.4398	0.745835	13.3497	0.674558	13.6895	0.634814	12.4567	0.771501	13.6656	0.610186	12.2915	1.36893	16.2942	1.02141	14.4639	1.13299	14.2877	1.12463	18.5016	1.35872	17.9555	0.835014	16.8865
60	22.06	C15H24	Germacrene D	nd	nd	nd	nd	nd	nd	0.00440734	0.0883771	0.00464756	0.0831864	0.00499134	0.101295	nd	nd	nd	nd	nd	nd	nd	nd	nd	nd	nd	nd	nd	nd	0.00752729	0.0994728	0.00616667	0.124709
61	22.11	C19H40	Nonadecane	0.00302707	0.314915	0.00457976	0.318101	0.0020786	0.140654	0.00790471	0.158507	0.00642006	0.114912	0.00861455	0.174824	nd	nd	nd	nd	nd	nd	0.00962924	0.114615	0.00830408	0.117592	0.0121085	0.152696	nd	nd	nd	nd	nd	nd
62	22.6	C15H24	β-Bisabolene	nd	nd	nd	nd	nd	nd	nd	nd	nd	nd	nd	nd	nd	nd	nd	nd	nd	nd	0.0213932	0.25464	0.0170147	0.240942	0.0152609	0.19245	nd	nd	nd	nd	nd	nd
63	24.14	C12H24O2	Dodecanoic acid	0.158143	16.4521	0.179514	12.4687	0.196637	13.3059	0.478494	9.59489	0.546706	9.78547	0.42312	8.58683	0.311142	6.10539	0.355355	6.29443	0.369355	7.44024	0.131295	1.56279	0.137956	1.95357	0.146069	1.84202	0.0789416	1.29869	0.118704	1.56867	0.0809607	1.63727
64	24.21	C15H26O	Nerolidol	nd	nd	nd	nd	nd	nd	nd	nd	nd	nd	nd	nd	nd	nd	nd	nd	nd	nd	0.0128637	0.153114	0.0134886	0.191009	0.0132838	0.167517	0.0102366	0.168406	0.0163572	0.21616	0.0079307	0.160383
65	25.11	C15H24O	(-)-Spathulenol	0.00284299	0.295764	0.00491893	0.341659	0.00533969	0.361322	0.00837526	0.167943	0.0109972	0.196838	0.010761	0.218384	0.00741702	0.145541	0.00824137	0.14598	0.00927931	0.186921	0.00662645	0.0788735	0.00576908	0.0816949	0.00523575	0.0660262	nd	nd	0.00652026	0.0861649	0.00262437	0.0530728
66	25.66	C14H28O2	Lauryl acetate	0.0197524	2.05489	0.052114	3.61973	0.0435064	2.94396	0.0616068	1.23536	0.0624813	1.11835	0.0691303	1.40294	0.0502524	0.986081	0.0583721	1.03395	0.0516636	1.04071	0.0823673	0.980403	0.0646093	0.91492	0.076543	0.965258	0.0873197	1.43652	0.107673	1.42289	0.0693704	1.40288
67	25.89	C14H28O	Tetradecanal	0.00264223	0.274879	0.00496729	0.345018	0.00579756	0.392305	0.0308819	0.619253	0.0346831	0.62079	0.0251579	0.510557	0.0423545	0.831102	0.0492295	0.872005	0.0436674	0.879631	0.144898	1.72469	0.124828	1.76767	0.137996	1.74022	0.147742	2.43055	0.188554	2.49173	0.114784	2.32128
68	25.99	C9H16O	Cyclohexanone, 2-propyl-	0.00711175	0.739856	0.0102913	0.714813	0.0142714	0.965706	0.0135579	0.271867	0.0173614	0.310752	0.0155224	0.315012	0.0194747	0.382143	0.0161267	0.285653	0.0189366	0.381457	0.0148411	0.176651	0.0103463	0.146512	0.0119674	0.150917	0.0132515	0.218005	0.0131484	0.173755	0.0130521	0.263953
69	27.18	C11H16O4	9, 9-Dimethoxybicyclo[3.3.1]nona-2, 4-dione	nd	nd	nd	nd	nd	nd	0.00517985	0.103868	0.00707747	0.126679	0.00615733	0.124957	nd	nd	nd	nd	nd	nd	nd	nd	nd	nd	nd	nd	nd	nd	nd	nd	nd	nd
70	27.8	C15H32O	1-Dodecanol, 3, 7, 11-trimethyl-	nd	nd	nd	nd	nd	nd	nd	nd	nd	nd	nd	nd	nd	nd	nd	nd	nd	nd	nd	nd	nd	nd	nd	nd	0.0165348	0.27202	0.02305	0.304604	0.0137488	0.278042
71	30.36	C15H30O	Pentadecanal	nd	nd	nd	nd	nd	nd	0.0425652	0.853528	0.0477897	0.855386	0.041585	0.843929	0.0330101	0.647742	0.0402941	0.713731	0.0284032	0.572151	0.0116571	0.138753	0.013969	0.197813	0.0212098	0.267469	nd	nd	nd	nd	nd	nd
72	30.51	C13H18O	Oxacyclotetradeca-4, 11-diyne	nd	nd	nd	nd	nd	nd	nd	nd	nd	nd	nd	nd	nd	nd	nd	nd	nd	nd	0.0857915	1.02116	0.0656802	0.930085	0.0762644	0.961745	0.0703947	1.15808	0.0800222	1.05749	0.0554869	1.12211
73	31.11	C15H24	β-Longipinene	0.00287251	0.298835	0.00468699	0.325549	0.00483781	0.327361	0.00995488	0.199618	0.0117033	0.209477	0.0114479	0.232325	0.0179147	0.351533	0.0199604	0.353559	0.0161692	0.325711	0.163392	1.94482	0.146468	2.07411	0.164757	2.07769	0.151789	2.49713	0.223583	2.95464	0.156103	3.15688
74	33.93	C16H26O	cis, cis, cis-7, 10, 13-Hexadecatrienal	nd	nd	nd	nd	nd	nd	nd	nd	nd	nd	nd	nd	nd	nd	nd	nd	nd	nd	nd	nd	nd	nd	nd	nd	0.0221486	0.364374	0.0218925	0.289309	0.0155465	0.314398
75	34.05	C22H44O2	Dodecanoic acid, decyl ester	0.0179005	1.86224	0.0252315	1.75253	0.0221389	1.49808	0.0323434	0.648558	0.0480999	0.860938	0.0362773	0.736214	0.0472022	0.926226	0.0380957	0.67479	0.030296	0.610278	nd	nd	nd	nd	nd	nd	nd	nd	nd	nd	nd	nd
76	34.25	C17H24O	(S, Z)-Heptadeca-1, 9-dien-4, 6-diyn-3-ol	nd	nd	nd	nd	nd	nd	nd	nd	nd	nd	nd	nd	nd	nd	nd	nd	nd	nd	0.0254922	0.303429	0.0226267	0.320412	0.0151308	0.190809	0.028086	0.462052	0.0336372	0.444514	0.0173079	0.350017
77	34.3	C16H22O4	Dibutyl phthalate	nd	nd	nd	nd	nd	nd	nd	nd	nd	nd	nd	nd	nd	nd	nd	nd	nd	nd	nd	nd	nd	nd	nd	nd	0.0558097	0.918143	0.0659266	0.871217	0.0355028	0.717973
78	34.35	C16H32O2	Hexadecanoic acid	0.00838271	0.872077	0.0192998	1.34053	0.019021	1.2871	0.038586	0.773736	0.0486378	0.870564	0.0481855	0.97788	0.0484688	0.95108	0.0426491	0.755445	0.0535764	1.07924	nd	nd	nd	nd	nd	nd	nd	nd	nd	nd	nd	nd
79	35.25	C23H42O4	Oxalic acid, allyl octadecyl ester	nd	nd	nd	nd	nd	nd	nd	nd	nd	nd	nd	nd	0.00323649	0.0635082	0.00326462	0.0578264	nd	nd	nd	nd	nd	nd	nd	nd	nd	nd	nd	nd	nd	nd
80	35.5	C23H32O2	Phenol, 2, 2'-methylenebis[6-(1, 1-dimethylethyl)-4-methyl-	0.00958421	0.997072	0.0170034	1.18103	0.0136527	0.92384	0.022607	0.453321	0.020386	0.364889	0.0280281	0.568805	0.0145471	0.285451	0.0248525	0.440213	0.0195846	0.394509	0.022331	0.265802	0.0151887	0.215084	0.0207509	0.261682	0.0155721	0.256181	0.0189707	0.250697	0.0175998	0.355922
81	36.1	C16H32O	Oxirane, tetradecyl-	0.0115064	1.19704	0.0156549	1.08736	0.0164126	1.11059	0.0491192	0.984952	0.0315185	0.564148	0.0402749	0.817343	0.0729743	1.43194	0.0724756	1.28376	0.0618493	1.24588	0.0300063	0.357159	0.0240357	0.340365	0.0350544	0.442058	0.0277431	0.45641	0.019413	0.256541	0.0262836	0.531534
82	36.6	C16H30O	7-Hexadecenal, (Z)-	nd	nd	nd	nd	nd	nd	0.00638944	0.128123	0.00402436	0.0720318	0.00556943	0.113027	0.00780327	0.15312	0.00653838	0.115815	0.00562704	0.11335	nd	nd	nd	nd	nd	nd	nd	nd	nd	nd	nd	nd
Note: The content of each compound was calculated by comparing its peak area with that of the internal standard.
